# Supplementary material for: Elevated tumor NOS2/COX2 promotes immunosuppressive phenotypes associated with poor survival in ER– breast cancer
Source: JCI Insight. 2025 Jul 15;10(16):e193091. doi: 10.1172/jci.insight.193091 (PMC12406732; doi:10.1172/jci.insight.193091)
Supplement: Supporting data values [file jciinsight-10-193091-s198.xlsx]

## Sheet: Figure 1A
Deceased	Alive
24.5761	46.8389
57.2595	14.5622
14.4389	46.1994
35.9596	12.1423
7.5201	49.6132
36.0866	24.1036
2.45063	22.9925
10.5182	25.1494
44.2269	64.4226
9.91107	58.8812

## Sheet: Figure 1B
Deceasd	Alive			Deceasd	Alive				Deceasd	Alive				Deceasd	Alive
1.63491	0.200203	Fig. 1A IFNg		1.63491	0.200203	Fig. 1B NOS2all/CK-SOX10			0.224921	0.0104958	Fig. 1B NOS2s/CK-SOX10			1.1376	0.196226	Fig. 1B COX2all/CK-SOX10
0.620958	0.0055768			0.620958	0.0055768				0.167154	3.9549e-05				0.788291	0.118892
0.276583	0.15844			0.276583	0.15844				0.0482824	0.00643594				0.595309	0.301405
0.541223	0.248935			0.541223	0.248935				0.103939	0.013338				0.286894	0.361823
0.405794	0.0325116			0.405794	0.0325116				0.0907364	0.00039648				0.186284	0.0332479
0.511661	0.308751			0.511661	0.308751				0.061655	0.0524202				0.275568	0.137091
0.0666601	0.106354			0.0666601	0.106354				0.00555393	0.0063342				0.104967	0.0763934
0.264722	0.11995			0.264722	0.11995				0.0260698	0.00704302				0.314686	0.132286
0.266704	0.166486			0.266704	0.166486				0.0222789	0.0194372				0.142992	0.121444
0.0845593	0.163762			0.0845593	0.163762				0.00568582	0.00450489				0.178029	0.157922

## Sheet: Figure 1C
COX2	NOS2	Fig. 1C COX2 vs NOS2 Deceased			COX2	NOS2	Fig. 1C COX2 vs NOS2 Alive
2.88014	0.370867				2.40247	0.469493
18.0521	7.05598				4.04698	0.012888
1.68992	0.389242				7.47594	0.431194
10.9002	3.85924				23.7057	2.97633
3.67856	1.14992				6.32355	5.64825
14.4582	10.9388				0.744531	0.695798
10.8158	2.47415				1.9509	0.274499
8.16929	0.779554				5.97022	1.5849
7.06667	5.41632				7.64062	2.2824
7.14436	0.651539				1.04002	0.412807

## Sheet: Figure 1D
non pCR	pCR	Fig. 1D NOS2 Emory			non pCR	pCR	Fig. 1D CD8 Emory			non pCR	pCR	Fig. 1D NOS2/CD8 Emory
1.09212	0.148253				19.4185	38.5679				0.0562411	0.00384395
7.94981	0.057359				11.3962	71.5989				0.697585	0.00080112
0.831767	0.26702				19.9412	56.1091				0.041711	0.00475894
1.91602	0.069725				28.137	39.7016				0.0680962	0.00175623
0.148266	0.221769				9.61818	10.9639				0.0154152	0.0202272
0.282666	0.054358				13.7295	44.2723				0.0205882	0.00122781
0.435461	0.637597				5.97855	22.5988				0.0728372	0.0282137
0.555714	0.355839				5.66193	15.4651				0.0981491	0.0230092
10.7876					16.3671					0.659101
0.195496					35.9568					0.00543697

## Sheet: Figure 1 A
Figure 1A
RNAseq						Gels							iNOS/HPRT
														24hr			48hr
													Ctrl	0	0	0	0	0	0
													CM	0.806	0.892	0.872	2.536	1.503	0.915*
													COX2/HPRT	24hr			48hr
													Ctrl	0	0	0	0	0	0
													CM	1.668	1.983	1.879	2.547	1.454	2.185

## Sheet: Figure 2B
Deceased	Alive	Fig. 2B NOS2s/IFNg
0.146022	0.00256058
0.209599	0.00012031
0.0517261	0.00553349
0.14702	0.0579791
0.254103	0.00035495
0.0994593	0.105648
0.192553	0.0167585
0.102252	0.0161881
0.0267734	0.02399
0.0306451	0.00151476

## Sheet: Figure 2C
IFNγ	NOS2s	Fig. 2C NOS2s vs IFNg Deceased				IFNg	NOS2s	Fig. 2C NOS2s vs IFNg Alive			IFNγ	COX2all	Fig. 2C COX2all vs IFNg Deceased				IFNγ	COX2all	Fig. 2C COX2all vs IFNg Alive
24.5761	3.58866					46.8389	0.119935				24.5761	18.1507					46.8389	5.91809
57.2595	12.0015					14.5622	0.001752				57.2595	56.5989					14.5622	5.26685
14.4389	0.746869					46.1994	0.255644				14.4389	9.20871					46.1994	11.9722
35.9596	5.28678					12.1423	0.704				35.9596	14.5926					12.1423	19.0976
14.9579	3.80085					49.6132	0.01761				14.9579	7.80324					49.6132	1.47673
36.0866	3.58914					24.1036	2.5465				36.0866	16.0417					24.1036	6.65968
2.45063	0.471875					22.9925	0.38532				2.45063	8.91822					22.9925	4.64714
10.5182	1.07551					25.1494	0.407121				10.5182	12.9824					25.1494	7.64679
44.2269	1.18411					64.4226	1.5455				44.2269	7.59991					64.4226	9.65628
9.91107	0.303726					58.8812	0.089191				9.91107	9.50996					58.8812	3.12665

## Sheet: Figure 3B
CD3CD8PD1-	CD8 Treg/tumor-COX2		Fig. 3B CD8+ TReg/COX2Tumor vs CD8+ TEff					CD3CD8PD1-	Treg CD4/tumor-COX2		Fig. 3B CD4+ TReg/COX2Tumor vs CD8+ TEff					CD3CD8PD1-	CD8 exhausted /tumor COX2
31.1923	1.93014							31.1923	1.90822							31.1923	3.4411
16.3869	0.0135486							16.3869	0.00148476							16.3869	0.0397179
2.78236	0.0739337							2.78236	0.0834122							2.78236	0.527014
0.560011	0.0268934							0.560011	0.0509958							0.560011	0.0409742
5.51635	1.06179							5.51635	0.573102							5.51635	1.55856
7.83731	0.314708							7.83731	0.421965							7.83731	0.387283
0.288055	0.000424101							0.288055	0.0073791							0.288055	0.0854114
1.9814	0.00706439							1.9814	0.0423862							1.9814	0.0250056
1.6723	0.0347826							1.6723	0.195031							1.6723	0.613044
0.907962	0.00474039							0.907962	0.030474							0.907962	0.0433408
6.47468	0.743254							6.47468	0.399837							6.47468	1.50532
2.9579	0.222532							2.9579	0.219745							2.9579	0.935908
5.27999	0.105806							5.27999	0.15699							5.27999	0.3411
6.60278	0.0231396							6.60278	0.0212827							6.60278	0.0194258
0.626127	0.0114048							0.626127	0.00777601							0.626127	0.00362881
10.3233	1.99273							10.3233	0.581819							10.3233	1.13091
6.58061	0.633585							6.58061	0.677554							6.58061	1.28141
5.28517	0.0451077							5.28517	0.0160806							5.28517	0.159308
2.93403	0.00353518							2.93403	0.00574456							2.93403	0.357932
20.1875	1.76							20.1875	3.16308							20.1875	5.20615

## Sheet: Figure 3C
	Fig. 3C COX2Macrophage/COX2Tumor vs CD8+ TEff					Fig. 3C PDL1Tumor/COX2Tumor vs CD8+ TEff				Fig. 3C PDL1Macrophage/COX2Tumor vs CD8+ TEff
	CD8+ TEff	COX2Macrophage/COX2Tumor				CD8+ TEff	PDL1Tumor/COX2Tumor			CD8+ TEff	PDL1Mac/COX2Tumor
	31.1923	0.552055				31.1923	1.60548			31.1923	2.14334
	16.3869	0.0365627				16.3869	0.311062			16.3869	0.127685
	2.78236	0.362085				2.78236	1.01327			2.78236	0.520112
	0.560011	0.0474439				0.560011	0.138653			0.560011	0.295517
	5.51635	0.0371567				5.51635	0.0928919			5.51635	16.7782
	7.83731	0.14772				7.83731	0.864483			7.83731	0.447994
	0.288055	0.0122986				0.288055	0.0858355			0.288055	0.995059
	1.9814	0.0340884				1.9814	0.03891			1.9814	0.642652
	1.6723	0.0304348				1.6723	2.82484			1.6723	0.217019
	0.907962	0.00970655				0.907962	0.0841986			0.907962	0.514745
	6.47468	0.438267				6.47468	1.74407			6.47468	0.863104
	2.9579	0.307325				2.9579	5.46139			2.9579	0.171368
	5.27999	0.0530939				5.27999	0.0152789			5.27999	22.3249
	6.60278	0.00485643				6.60278	0.0109984			6.60278	1.76624
	0.626127	0.0145153				0.626127	0.00259205			0.626127	1.39998
	10.3233	0.0109089				10.3233	2.21455			10.3233	0.510673
	6.58061	0.0699328				6.58061	1.82035			6.58061	0.703934
	5.28517	0.033524				5.28517	0.0149904			5.28517	10.6273
	2.93403	0.0194432				2.93403	2.26911			2.93403	0.157741
	20.1875	0.355385				20.1875	17.5092			20.1875	0.297338

## Sheet: Figure 4C
	Fig. 4C NOS2Tumor			Fig. 4C COX2Tumor			Fig. 4C CD4+ TReg			Fig. 4C CD8+ Treg			Fig. 4C PDL1Macrophage			Fig. 4C COX2Macrophage
	Distance µm	%Deased/Alive		Distance µm	%Deased/Alive		Distance µm	%Deased/Alive		Distance µm	%Deased/Alive		Distance µm	%Deased/Alive		Distance µm	%Deased/Alive
	25	6.4		25	7.5		25	10		25	4		25	4		25	1.8
	50	3		50	6		50	9.8		50	4.3		50	3.8		50	1.1
	100	1.7		100	3.5		100	9		100	4.3		100	3.8		100	0.75
	150	2		150	2		150	8.8		150	4.4		150	3.9		150	0.7
	200	2.1		200	1.7		200	8.5		200	4.6		200	3.9		200	0.7

[truncated: 11 more sheets: Figure 4D, Figure 5A, Figure 5B, Figure 5C, Figure 5D, Figure 7A, Figure 7B, Figure 7C, Supplemental Fig. 1, Supplemental Fig. 3, Supplemental Fig. 4]
